# Supplementary material for: UV-C Promotes the Accumulation of Flavane-3-ols in Juvenile Fruit of Grape through Positive Regulating VvMYBPA1
Source: Plants (Basel). 2023 Apr 18;12(8):1691. doi: 10.3390/plants12081691 (PMC10144632; doi:10.3390/plants12081691)
Supplement: Supplementary file 1 [file plants-12-01691-s001.zip]

Archive with 2 entries (2 files):
- Supplementary files/plants-2306560-supplementary Figure1 and Table 1.docx
- Supplementary files/Table S2 Raw data for fluorescence quantification.xlsx
