# Supplementary material for: UV-C Promotes the Accumulation of Flavane-3-ols in Juvenile Fruit of Grape through Positive Regulating VvMYBPA1
Source: Plants (Basel). 2023 Apr 18;12(8):1691. doi: 10.3390/plants12081691 (PMC10144632; doi:10.3390/plants12081691)
Supplement: Supplementary file 1 [file plants-12-01691-s001.zip › Supplementary files/Table S2 Raw data for fluorescence quantification.xlsx]

## Sheet: Results
Block Type	96-Well 0.2-mL Block
Calibration Background is expired	No
Calibration Background performed on	10-11-2020
Calibration Pure Dye ABY is expired	No
Calibration Pure Dye ABY performed on	10-11-2020
Calibration Pure Dye FAM is expired	No
Calibration Pure Dye FAM performed on	10-11-2020
Calibration Pure Dye JUN is expired	No
Calibration Pure Dye JUN performed on	10-11-2020
Calibration Pure Dye NED is expired	No
Calibration Pure Dye NED performed on	10-11-2020
Calibration Pure Dye ROX is expired	No
Calibration Pure Dye ROX performed on	10-11-2020
Calibration Pure Dye SYBR is expired	No
Calibration Pure Dye SYBR performed on	10-11-2020
Calibration Pure Dye TAMRA is expired	No
Calibration Pure Dye TAMRA performed on	10-11-2020
Calibration Pure Dye VIC is expired	No
Calibration Pure Dye VIC performed on	10-11-2020
Calibration ROI is expired	No
Calibration ROI performed on	10-11-2020
Calibration Uniformity is expired	No
Calibration Uniformity performed on	10-11-2020
Chemistry	SYBR_GREEN
Date Created	2021-09-23 07:49:49 AM PDT
Experiment Barcode
Experiment Comment
Experiment File Name	D:\Users\LTT\2021-09-23_054620.eds
Experiment Name	2021-09-23_054620
Experiment Run End Time	2021-09-23 13:36:20 PM PDT
Experiment Type	Comparative Cт (ΔΔCт)
Instrument Name	272324955
Instrument Serial Number	272324955
Instrument Type	QuantStudio™ 3 System
Passive Reference	ROX
Post-read Stage/Step
Pre-read Stage/Step
Quantification Cycle Method	Ct
Signal Smoothing On	true
Stage where Melt Analysis is performed	Stage3
Stage/ Cycle where Ct Analysis is performed	Stage2, Step2
User Name
Well	Well Position	Omit	Sample Name	Target Name	Task	Reporter	Quencher	Quantity	Quantity Mean	Quantity SD	RQ	RQ Min	RQ Max	CT	Ct Mean	Ct SD	Delta Ct	Delta Ct Mean	Delta Ct SD	Delta Ct SE	Delta Delta Ct	Automatic Ct Threshold	Ct Threshold	Automatic Baseline	Baseline Start	Baseline End	Amp Status	Comments	Cq Conf	THOLDFAIL	Tm1	Tm2	Tm3	Tm4
1	A1	FALSE	Sample 1	actin	UNKNOWN	SYBR	None							23.7234	23.5983	0.108421						TRUE	0.04	TRUE	3	20	Amp		0.984342	Y	80.3102
2	A2	FALSE	Sample 2	actin	UNKNOWN	SYBR	None							23.52	23.5517	0.121152						TRUE	0.04	TRUE	3	20	Amp		0.981183	Y	80.3102
3	A3	FALSE	Sample 3	actin	UNKNOWN	SYBR	None							23.9436	24.0018	0.101833						TRUE	0.04	TRUE	3	21	Amp		0.977085	Y	80.4775
4	A4	FALSE	Sample 4	actin	UNKNOWN	SYBR	None							23.8345	23.8387	0.117242						TRUE	0.04	TRUE	3	21	Amp		0.982247	Y	80.4775
5	A5	FALSE	Sample 5	actin	UNKNOWN	SYBR	None							23.294	23.0889	0.180377						TRUE	0.04	TRUE	3	20	Amp		0.95796	Y	80.1552
6	A6	FALSE	Sample 3	pa1	UNKNOWN	SYBR	None				0.629557	0.524181	0.756117	24.4704	24.7178	0.202582		0.715968	0.226736	0.108002	0.667592	TRUE	0.04	TRUE	3	21	Amp		0.986677	Y	83.5684
7	A7	FALSE	Sample 3	pa1	UNKNOWN	SYBR	None				0.629557	0.524181	0.756117	24.8715	24.7178	0.202582		0.715968	0.226736	0.108002	0.667592	TRUE	0.04	TRUE	3	22	Amp		0.987435	Y	83.5744
8	A8	FALSE	Sample 3	pa1	UNKNOWN	SYBR	None				0.629557	0.524181	0.756117	24.5255	24.7178	0.202582		0.715968	0.226736	0.108002	0.667592	TRUE	0.04	TRUE	3	21	Amp		0.987026	Y	83.5744
9	A9	FALSE	Sample 3	pa1	UNKNOWN	SYBR	None				0.629557	0.524181	0.756117	24.8337	24.7178	0.202582		0.715968	0.226736	0.108002	0.667592	TRUE	0.04	TRUE	3	22	Amp		0.986351	Y	83.382
10	A10	FALSE	Sample 3	pa1	UNKNOWN	SYBR	None				0.629557	0.524181	0.756117	24.8878	24.7178	0.202582		0.715968	0.226736	0.108002	0.667592	TRUE	0.04	TRUE	3	22	Amp		0.98607	Y	83.382
13	B1	FALSE	Sample 1	actin	UNKNOWN	SYBR	None							23.5408	23.5983	0.108421						TRUE	0.04	TRUE	3	20	Amp		0.984251	Y	80.3102
14	B2	FALSE	Sample 2	actin	UNKNOWN	SYBR	None							23.6856	23.5517	0.121152						TRUE	0.04	TRUE	3	20	Amp		0.978391	Y	80.3102
15	B3	FALSE	Sample 3	actin	UNKNOWN	SYBR	None							24.1194	24.0018	0.101833						TRUE	0.04	TRUE	3	21	Amp		0.977365	Y	80.315
16	B4	FALSE	Sample 4	actin	UNKNOWN	SYBR	None							23.7236	23.8387	0.117242						TRUE	0.04	TRUE	3	20	Amp		0.986741	Y	80.4775
17	B5	FALSE	Sample 5	actin	UNKNOWN	SYBR	None							22.955	23.0889	0.180377						TRUE	0.04	TRUE	3	20	Amp		0.985417	Y	80.3178
18	B6	FALSE	Sample 4	lar1	UNKNOWN	SYBR	None				0.535861	0.471546	0.608949	24.6705	24.7871	0.0741979		0.948445	0.138748	0.0753857	0.900068	TRUE	0.04	TRUE	3	21	Amp		0.984319	Y	83.4059
19	B7	FALSE	Sample 4	lar1	UNKNOWN	SYBR	None				0.535861	0.471546	0.608949	24.7776	24.7871	0.0741979		0.948445	0.138748	0.0753857	0.900068	TRUE	0.04	TRUE	3	22	Amp		0.975091	Y	83.5744
20	B8	FALSE	Sample 4	lar1	UNKNOWN	SYBR	None				0.535861	0.471546	0.608949	24.8629	24.7871	0.0741979		0.948445	0.138748	0.0753857	0.900068	TRUE	0.04	TRUE	3	22	Amp		0.988947	Y	83.4118
21	B9	FALSE	Sample 4	lar1	UNKNOWN	SYBR	None				0.535861	0.471546	0.608949	24.838	24.7871	0.0741979		0.948445	0.138748	0.0753857	0.900068	TRUE	0.04	TRUE	3	22	Amp		0.98974	Y	83.2197
22	B10	FALSE	Sample 4	lar1	UNKNOWN	SYBR	None				0.535861	0.471546	0.608949	24.7867	24.7871	0.0741979		0.948445	0.138748	0.0753857	0.900068	TRUE	0.04	TRUE	3	22	Amp		0.989235	Y	83.2197
25	C1	FALSE	Sample 1	actin	UNKNOWN	SYBR	None							23.5309	23.5983	0.108421						TRUE	0.04	TRUE	3	20	Amp		0.980244	Y	80.1477
26	C2	FALSE	Sample 2	actin	UNKNOWN	SYBR	None							23.4496	23.5517	0.121152						TRUE	0.04	TRUE	3	20	Amp		0.97783	Y	80.1477
27	C3	FALSE	Sample 3	actin	UNKNOWN	SYBR	None							23.9424	24.0018	0.101833						TRUE	0.04	TRUE	3	21	Amp		0.966067	Y	80.315
28	C4	FALSE	Sample 4	actin	UNKNOWN	SYBR	None							23.958	23.8387	0.117242						TRUE	0.04	TRUE	3	21	Amp		0.984626	Y	80.315
29	C5	FALSE	Sample 5	actin	UNKNOWN	SYBR	None							23.0177	23.0889	0.180377						TRUE	0.04	TRUE	3	20	Amp		0.967017	Y	80.1552
30	C6	FALSE	Sample 5	LAR1	UNKNOWN	SYBR	None				0.639966	0.517171	0.791916	23.731	23.7812	0.157039		0.69231	0.239159	0.125609	0.643934	TRUE	0.04	TRUE	3	20	Amp		0.980538	Y	83.4059
31	C7	FALSE	Sample 5	LAR1	UNKNOWN	SYBR	None				0.639966	0.517171	0.791916	23.626	23.7812	0.157039		0.69231	0.239159	0.125609	0.643934	TRUE	0.04	TRUE	3	20	Amp		0.973426	Y	83.4118
32	C8	FALSE	Sample 5	LAR1	UNKNOWN	SYBR	None				0.639966	0.517171	0.791916	24.0103	23.7812	0.157039		0.69231	0.239159	0.125609	0.643934	TRUE	0.04	TRUE	3	21	Amp		0.973012	Y	83.2492
33	C9	FALSE	Sample 5	LAR1	UNKNOWN	SYBR	None				0.639966	0.517171	0.791916	23.6713	23.7812	0.157039		0.69231	0.239159	0.125609	0.643934	TRUE	0.04	TRUE	3	20	Amp		0.987735	Y	83.2197
34	C10	FALSE	Sample 5	LAR1	UNKNOWN	SYBR	None				0.639966	0.517171	0.791916	23.8676	23.7812	0.157039		0.69231	0.239159	0.125609	0.643934	TRUE	0.04	TRUE	3	21	Amp		0.989698	Y	83.2197
37	D1	FALSE	Sample 1	LAR2	UNKNOWN	SYBR	None				1	0.887484	1.12678	27.0823	27.1104	0.0719248		3.51206	0.130108	0.0703774	0	TRUE	0.04	TRUE	3	24	Amp		0.976554	Y	84.2094
38	D2	FALSE	Sample 2	LAR2	UNKNOWN	SYBR	None				0.878019	0.726085	1.06175	27.0769	27.2515	0.195663		3.69974	0.230135	0.112024	0.187676	TRUE	0.04	TRUE	3	24	Amp		0.973361	Y	84.0469
39	D3	FALSE	Sample 3	LAR2	UNKNOWN	SYBR	None				0.860657	0.715027	1.03595	27.9597	27.7304	0.206024		3.72855	0.229817	0.109297	0.21649	TRUE	0.04	TRUE	3	25	Amp		0.982871	Y	84.3778
40	D4	FALSE	Sample 4	LAR2	UNKNOWN	SYBR	None				0.467735	0.400252	0.546595	28.3435	28.447	0.138869		4.6083	0.181743	0.0918632	1.09624	TRUE	0.04	TRUE	3	25	Amp		0.981124	Y	84.3778
41	D5	FALSE	Sample 5	LAR2	UNKNOWN	SYBR	None				0.81501	0.652114	1.0186	27.0445	26.8961	0.179428		3.80717	0.254421	0.131469	0.29511	TRUE	0.04	TRUE	3	24	Amp		0.980427	Y	84.2186
42	D6	FALSE	Sample 1	ANR	UNKNOWN	SYBR	None				1	0.858047	1.16544	25.6005	25.4631	0.145422		1.8648	0.181391	0.0902655	0	TRUE	0.04	TRUE	3	22	Amp		0.986316	Y	84.3811
43	D7	FALSE	Sample 2	ANR	UNKNOWN	SYBR	None				1.15535	0.97735	1.36576	25.3085	25.2082	0.155536		1.65647	0.197153	0.0986455	-0.208324	TRUE	0.04	TRUE	3	22	Amp		0.985784	Y	84.3872
44	D8	FALSE	Sample 3	ANR	UNKNOWN	SYBR	None				1.10374	0.906402	1.34405	25.7608	25.7242	0.223959		1.72239	0.246024	0.116139	-0.142404	TRUE	0.04	TRUE	3	22	Amp		0.989395	Y	84.3872
46	D10	FALSE	Sample 5	ANR	UNKNOWN	SYBR	None				0.559155	0.453947	0.688746	25.8023	25.7924	0.145927		2.70348	0.232014	0.122899	0.83868	TRUE	0.04	TRUE	3	23	Amp		0.987221	Y	84.3562
47	D11	FALSE	Sample 1	PA1	UNKNOWN	SYBR	None				1	0.871293	1.14772	23.5307	23.6467	0.115768		0.0483765	0.15861	0.0812329	0	TRUE	0.04	TRUE	3	20	Amp		0.870125	Y	83.2291
48	D12	FALSE	Sample 2	PA1	UNKNOWN	SYBR	None				1.18496	1.00514	1.39696	23.2627	23.3553	0.150398		-0.196465	0.193125	0.0970388	-0.244841	TRUE	0.04	TRUE	3	20	Amp		0.983965	Y	83.2291
56	E8	FALSE	Sample 3	anr	UNKNOWN	SYBR	None				1.10374	0.906402	1.34405	25.9721	25.7242	0.223959		1.72239	0.246024	0.116139	-0.142404	TRUE	0.04	TRUE	3	23	Amp		0.988843	Y	84.3872
57	E9	FALSE	Sample 4	anr	UNKNOWN	SYBR	None				0.730617	0.642478	0.830848	26.1009	26.1563	0.0762652		2.31761	0.139865	0.0757971	0.452813	TRUE	0.04	TRUE	3	23	Amp		0.982242	Y	84.1938
58	E10	FALSE	Sample 5	anr	UNKNOWN	SYBR	None				0.559155	0.453947	0.688746	25.9103	25.7924	0.145927		2.70348	0.232014	0.122899	0.83868	TRUE	0.04	TRUE	3	23	Amp		0.988821	Y	84.3562
59	E11	FALSE	Sample 1	PA1	UNKNOWN	SYBR	None				1	0.871293	1.14772	23.8406	23.6467	0.115768		0.0483765	0.15861	0.0812329	0	TRUE	0.04	TRUE	3	21	Amp		0.944696	Y	83.2291
60	E12	FALSE	Sample 2	PA1	UNKNOWN	SYBR	None				1.18496	1.00514	1.39696	23.2018	23.3553	0.150398		-0.196465	0.193125	0.0970388	-0.244841	TRUE	0.04	TRUE	3	20	Amp		0.979768	Y	83.2291
66	F6	FALSE	Sample 1	ANR	UNKNOWN	SYBR	None				1	0.858047	1.16544	25.4908	25.4631	0.145422		1.8648	0.181391	0.0902655	0	TRUE	0.04	TRUE	3	22	Amp		0.986283	Y	84.5436
67	F7	FALSE	Sample 2	ANR	UNKNOWN	SYBR	None				1.15535	0.97735	1.36576	25.2424	25.2082	0.155536		1.65647	0.197153	0.0986455	-0.208324	TRUE	0.04	TRUE	3	22	Amp		0.980669	Y	84.2247
70	F10	FALSE	Sample 5	ANR	UNKNOWN	SYBR	None				0.559155	0.453947	0.688746	25.6725	25.7924	0.145927		2.70348	0.232014	0.122899	0.83868	TRUE	0.04	TRUE	3	22	Amp		0.989821	Y	84.3562
71	F11	FALSE	Sample 1	PA1	UNKNOWN	SYBR	None				1	0.871293	1.14772	23.6022	23.6467	0.115768		0.0483765	0.15861	0.0812329	0	TRUE	0.04	TRUE	3	20	Amp		0.978594	Y	83.2291
72	F12	FALSE	Sample 2	PA1	UNKNOWN	SYBR	None				1.18496	1.00514	1.39696	23.296	23.3553	0.150398		-0.196465	0.193125	0.0970388	-0.244841	TRUE	0.04	TRUE	3	20	Amp		0.980483	Y	83.2291
80	G8	FALSE	Sample 3	anr	UNKNOWN	SYBR	None				1.10374	0.906402	1.34405	25.8174	25.7242	0.223959		1.72239	0.246024	0.116139	-0.142404	TRUE	0.04	TRUE	3	23	Amp		0.988869	Y	84.2247
81	G9	FALSE	Sample 4	anr	UNKNOWN	SYBR	None				0.730617	0.642478	0.830848	26.1422	26.1563	0.0762652		2.31761	0.139865	0.0757971	0.452813	TRUE	0.04	TRUE	3	23	Amp		0.983163	Y	84.3562
82	G10	FALSE	Sample 5	anr	UNKNOWN	SYBR	None				0.559155	0.453947	0.688746	25.9569	25.7924	0.145927		2.70348	0.232014	0.122899	0.83868	TRUE	0.04	TRUE	3	23	Amp		0.986446	Y	84.3562
83	G11	FALSE	Sample 1	PA1	UNKNOWN	SYBR	None				1	0.871293	1.14772	23.6255	23.6467	0.115768		0.0483765	0.15861	0.0812329	0	TRUE	0.04	TRUE	3	20	Amp		0.968651	Y	83.2291
84	G12	FALSE	Sample 2	PA1	UNKNOWN	SYBR	None				1.18496	1.00514	1.39696	23.444	23.3553	0.150398		-0.196465	0.193125	0.0970388	-0.244841	TRUE	0.04	TRUE	3	20	Amp		0.981695	Y	83.2291
85	H1	FALSE	Sample 1	lar2	UNKNOWN	SYBR	None				1	0.887484	1.12678	27.0389	27.1104	0.0719248		3.51206	0.130108	0.0703774	0	TRUE	0.04	TRUE	3	24	Amp		0.978541	Y	83.8844
86	H2	FALSE	Sample 2	lar2	UNKNOWN	SYBR	None				0.878019	0.726085	1.06175	27.0695	27.2515	0.195663		3.69974	0.230135	0.112024	0.187676	TRUE	0.04	TRUE	3	24	Amp		0.982309	Y	83.8844
87	H3	FALSE	Sample 3	lar2	UNKNOWN	SYBR	None				0.860657	0.715027	1.03595	27.4344	27.7304	0.206024		3.72855	0.229817	0.109297	0.21649	TRUE	0.04	TRUE	3	24	Amp		0.981944	Y	84.3778
88	H4	FALSE	Sample 4	lar2	UNKNOWN	SYBR	None				0.467735	0.400252	0.546595	28.3116	28.447	0.138869		4.6083	0.181743	0.0918632	1.09624	TRUE	0.04	TRUE	3	25	Amp		0.98341	Y	84.3778
89	H5	FALSE	Sample 5	lar2	UNKNOWN	SYBR	None				0.81501	0.652114	1.0186	26.6267	26.8961	0.179428		3.80717	0.254421	0.131469	0.29511	TRUE	0.04	TRUE	3	23	Amp		0.976059	Y	84.2186
95	H11	FALSE	Sample 1	PA1	UNKNOWN	SYBR	None				1	0.871293	1.14772	23.6345	23.6467	0.115768		0.0483765	0.15861	0.0812329	0	TRUE	0.04	TRUE	3	20	Amp		0.983972	Y	83.2291
96	H12	FALSE	Sample 2	PA1	UNKNOWN	SYBR	None				1.18496	1.00514	1.39696	23.572	23.3553	0.150398		-0.196465	0.193125	0.0970388	-0.244841	TRUE	0.04	TRUE	3	20	Amp		0.987524	Y	83.3916
Analysis Type	Singleplex
Endogenous Control	actin
RQ Min/Max Confidence Level	95.0
Reference Sample	Sample 1
